# Supplementary material for: DNA methylation analysis reveals distinct methylation signatures in pediatric germ cell tumors
Source: BMC Cancer. 2013 Jun 27;13:313. doi: 10.1186/1471-2407-13-313 (PMC3701494; doi:10.1186/1471-2407-13-313)
Supplement: Additional file 1: Table S1 — Comparison of Methylation and gene expression. Table S2. Wnt pathway gene list. Table S3. Average Ct. Table S4. Average Delta(Ct). Table S5. 2^(-Avg.(Delta(Ct)). Table S6. Fold Change. Table S7. p-value. Table S8. Fold-Regulation. Table S9. Expression of SOX2 and DNMT3B by tumor histology. [file 1471-2407-13-313-S1.xls]

## Sheet: Table S1
Table S1. Comparison of Methylation and gene expression.
	Gene	negative logq	DeltaLOD	expr logFC, YST/GER
	APC	1.02145	3.49074	0.203359
	CCND1	-0.0658356	0.0874515	2.02921
	CCND2	0.104898	0.379706	-2.39211
	CCND3	0.321252	-0.614049	0.0891048
	CTNNB1	-0.0995024	-0.614049	1.73012
	FRZB	-0.240391	-0.63287	3.58368
	FZD7	-0.173915	-0.256214	7.35881
	PITX2	-0.487412	-1.22585	5.59896
	SFRP1	-0.3654	-0.537033	9.4822
	SOX17	-0.274446	-0.995314	1.73487
	WNT1	0.739243	3.25834	2.13305
	WNT2	0.70787	3.92055	-5.80198
	WNT2B	-0.0251238	-0.0652793	-4.0666
	WNT5A	0.00545665	-0.0151176	0.431397

## Sheet: Table S2
Supplementary Table 2: Wnt pathway gene list
Position	Unigene	Refseq	Symbol	Description	Gname
A01	Hs.515053	NM_001130	AES	Amino-terminal enhancer of split	AES-1/AES-2/ESP1/GRG/GRG5/TLE5
A02	Hs.158932	NM_000038	APC	Adenomatous polyposis coli	BTPS2/DP2/DP2.5/DP3/GS
A03	Hs.592082	NM_003502	AXIN1	Axin 1	AXIN/MGC52315
A04	Hs.415209	NM_004326	BCL9	B-cell CLL/lymphoma 9	LGS/MGC131591
A05	Hs.643802	NM_033637	BTRC	Beta-transducin repeat containing	BETA-TRCP/FBW1A/FBXW1/FBXW1A/FWD1/MGC4643/bTrCP/bTrCP1/betaTrCP
A06	Hs.17631	NM_003468	FZD5	Frizzled family receptor 5	C2orf31/DKFZp434E2135/HFZ5/MGC129692
A07	Hs.523852	NM_053056	CCND1	Cyclin D1	BCL1/D11S287E/PRAD1/U21B31
A08	Hs.376071	NM_001759	CCND2	Cyclin D2	KIAK0002/MGC102758
A09	Hs.534307	NM_001760	CCND3	Cyclin D3	-
A10	Hs.529862	NM_001892	CSNK1A1	Casein kinase 1, alpha 1	CK1/HLCDGP1/PRO2975
A11	Hs.631725	NM_001893	CSNK1D	Casein kinase 1, delta	HCKID
A12	Hs.646508	NM_022048	CSNK1G1	Casein kinase 1, gamma 1	-
B01	Hs.644056	NM_001895	CSNK2A1	Casein kinase 2, alpha 1 polypeptide	CK2A1/CKII
B02	Hs.208597	NM_001328	CTBP1	C-terminal binding protein 1	BARS/MGC104684
B03	Hs.501345	NM_022802	CTBP2	C-terminal binding protein 2	-
B04	Hs.476018	NM_001904	CTNNB1	Catenin (cadherin-associated protein), beta 1, 88kDa	CTNNB/DKFZp686D02253/FLJ25606/FLJ37923
B05	Hs.463759	NM_020248	CTNNBIP1	Catenin, beta interacting protein 1	ICAT/MGC15093
B06	Hs.12248	NM_025212	CXXC4	CXXC finger protein 4	IDAX/MGC149872
B07	Hs.654934	NM_014992	DAAM1	Dishevelled associated activator of morphogenesis 1	FLJ41657/KIAA0666
B08	Hs.655626	NM_033425	DIXDC1	DIX domain containing 1	CCD1/KIAA1735
B09	Hs.40499	NM_012242	DKK1	Dickkopf homolog 1 (Xenopus laevis)	DKK-1/SK
B10	Hs.74375	NM_004421	DVL1	Dishevelled, dsh homolog 1 (Drosophila)	DVL/DVL1L1/MGC54245
B11	Hs.118640	NM_004422	DVL2	Dishevelled, dsh homolog 2 (Drosophila)	-
B12	Hs.517517	NM_001429	EP300	E1A binding protein p300	KAT3B/RSTS2/p300
C01	Hs.484138	NM_012300	FBXW11	F-box and WD repeat domain containing 11	BTRC2/BTRCP2/FBW1B/FBXW1B/Fbw11/Hos/KIAA0696
C02	Hs.494985	NM_012164	FBXW2	F-box and WD repeat domain containing 2	FBW2/Fwd2/MGC117371/Md6
C03	Hs.1755	NM_002007	FGF4	Fibroblast growth factor 4	HBGF-4/HST/HST-1/HSTF1/K-FGF/KFGF
C04	Hs.283565	NM_005438	FOSL1	FOS-like antigen 1	FRA/FRA1/fra-1
C05	Hs.663679	NM_003593	FOXN1	Forkhead box N1	FKHL20/RONU/WHN
C06	Hs.126057	NM_005479	FRAT1	Frequently rearranged in advanced T-cell lymphomas	FLJ97193
C07	Hs.128453	NM_001463	FRZB	Frizzled-related protein	FRE/FRITZ/FRP-3/FRZB-1/FRZB-PEN/FRZB1/FZRB/OS1/SFRP3/SRFP3/hFIZ
C08	Hs.36975	NM_000510	FSHB	Follicle stimulating hormone, beta polypeptide	-
C09	Hs.94234	NM_003505	FZD1	Frizzled family receptor 1	DKFZp564G072/FLJ95923
C10	Hs.142912	NM_001466	FZD2	Frizzled family receptor 2	Fz2/fz-2/fzE2/hFz2
C11	Hs.40735	NM_017412	FZD3	Frizzled family receptor 3	Fz-3
C12	Hs.19545	NM_012193	FZD4	Frizzled family receptor 4	CD344/EVR1/FEVR/FZD4S/Fz-4/FzE4/GPCR/MGC34390
D01	Hs.591863	NM_003506	FZD6	Frizzled family receptor 6	FZ6/HFZ6
D02	Hs.173859	NM_003507	FZD7	Frizzled family receptor 7	FzE3
D03	Hs.302634	NM_031866	FZD8	Frizzled family receptor 8	FZ-8/hFZ8
D04	Hs.466828	NM_019884	GSK3A	Glycogen synthase kinase 3 alpha	DKFZp686D0638
D05	Hs.445733	NM_002093	GSK3B	Glycogen synthase kinase 3 beta	-
D06	Hs.714791	NM_002228	JUN	Jun proto-oncogene	AP-1/AP1/c-Jun
D07	Hs.229335	NM_001039570	KREMEN1	Kringle containing transmembrane protein 1	FLJ31863/KREMEN/KRM1
D08	Hs.555947	NM_016269	LEF1	Lymphoid enhancer-binding factor 1	DKFZp586H0919/FLJ46390/TCF10/TCF1ALPHA/TCF7L3
D09	Hs.6347	NM_002335	LRP5	Low density lipoprotein receptor-related protein 5	BMND1/EVR1/EVR4/HBM/LR3/LRP7/OPPG/OPS/OPTA1/VBCH2
D10	Hs.584775	NM_002336	LRP6	Low density lipoprotein receptor-related protein 6	ADCAD2/FLJ90062/FLJ90421
D11	Hs.202453	NM_002467	MYC	V-myc myelocytomatosis viral oncogene homolog (avian)	MRTL/bHLHe39/c-Myc
D12	Hs.592059	NM_033119	NKD1	Naked cuticle homolog 1 (Drosophila)	FLJ11639/FLJ13722/FLJ20269/Naked1
E01	Hs.208759	NM_016231	NLK	Nemo-like kinase	DKFZp761G1211/FLJ21033
E02	Hs.643588	NM_000325	PITX2	Paired-like homeodomain 2	ARP1/Brx1/IDG2/IGDS/IGDS2/IHG2/IRID2/MGC111022/MGC20144/Otlx2/PTX2/RGS/RIEG/RIEG1/RS
E03	Hs.386453	NM_022825	PORCN	Porcupine homolog (Drosophila)	DHOF/FODH/MG61/MGC29687/PORC/PPN/por
E04	Hs.483408	NM_002715	PPP2CA	Protein phosphatase 2, catalytic subunit, alpha isozyme	PP2Ac/PP2CA/PP2Calpha/RP-C
E05	Hs.467192	NM_014225	PPP2R1A	Protein phosphatase 2, regulatory subunit A, alpha	MGC786/PP2A-Aalpha/PP2AAALPHA/PR65A
E06	Hs.256587	NM_015617	PYGO1	Pygopus homolog 1 (Drosophila)	DKFZp547G0910
E07	Hs.647774	NM_021205	RHOU	Ras homolog gene family, member U	ARHU/CDC42L1/DJ646B12.2/FLJ10616/WRCH1/fJ646B12.2/hG28K
E08	Hs.401388	NM_021627	SENP2	SUMO1/sentrin/SMT3 specific peptidase 2	AXAM2/DKFZp762A2316/KIAA1331/SMT3IP2
E09	Hs.713546	NM_003012	SFRP1	Secreted frizzled-related protein 1	FRP/FRP-1/FRP1/FrzA/SARP2
E10	Hs.658169	NM_003014	SFRP4	Secreted frizzled-related protein 4	FRP-4/FRPHE/MGC26498
E11	Hs.500822	NM_022039	FBXW4	F-box and WD repeat domain containing 4	DAC/FBW4/FBWD4/SHFM3/SHSF3
E12	Hs.728760	NM_004252	SLC9A3R1	Solute carrier family 9 (sodium/hydrogen exchanger), member 3 regulator 1	EBP50/NHERF/NHERF1/NPHLOP2
F01	Hs.98367	NM_022454	SOX17	SRY (sex determining region Y)-box 17	FLJ22252/VUR3
F02	Hs.389457	NM_003181	T	T, brachyury homolog (mouse)	MGC104817/TFT
F03	Hs.573153	NM_003202	TCF7	Transcription factor 7 (T-cell specific, HMG-box)	FLJ36364/MGC47735/TCF-1
F04	Hs.516297	NM_031283	TCF7L1	Transcription factor 7-like 1 (T-cell specific, HMG-box)	TCF-3/TCF3
F05	Hs.197320	NM_005077	TLE1	Transducin-like enhancer of split 1 (E(sp1) homolog, Drosophila)	ESG/ESG1/GRG1
F06	Hs.332173	NM_003260	TLE2	Transducin-like enhancer of split 2 (E(sp1) homolog, Drosophila)	ESG/ESG2/FLJ41188/GRG2
F07	Hs.284122	NM_007191	WIF1	WNT inhibitory factor 1	WIF-1
F08	Hs.492974	NM_003882	WISP1	WNT1 inducible signaling pathway protein 1	CCN4/FLJ14388/WISP1c/WISP1i/WISP1tc
F09	Hs.248164	NM_005430	WNT1	Wingless-type MMTV integration site family, member 1	INT1
F10	Hs.121540	NM_025216	WNT10A	Wingless-type MMTV integration site family, member 10A	FLJ14301/SSPS
F11	Hs.108219	NM_004626	WNT11	Wingless-type MMTV integration site family, member 11	HWNT11/MGC141946/MGC141948
F12	Hs.272375	NM_057168	WNT16	Wingless-type MMTV integration site family, member 16	-
G01	Hs.567356	NM_003391	WNT2	Wingless-type MMTV integration site family member 2	INT1L1/IRP
G02	Hs.258575	NM_004185	WNT2B	Wingless-type MMTV integration site family, member 2B	WNT13/XWNT2
G03	Hs.445884	NM_030753	WNT3	Wingless-type MMTV integration site family, member 3	INT4/MGC131950/MGC138321/MGC138323
G04	Hs.336930	NM_033131	WNT3A	Wingless-type MMTV integration site family, member 3A	MGC119418/MGC119419/MGC119420
G05	Hs.25766	NM_030761	WNT4	Wingless-type MMTV integration site family, member 4	SERKAL/WNT-4
G06	Hs.696364	NM_003392	WNT5A	Wingless-type MMTV integration site family, member 5A	hWNT5A
G07	Hs.306051	NM_032642	WNT5B	Wingless-type MMTV integration site family, member 5B	MGC2648
G08	Hs.29764	NM_006522	WNT6	Wingless-type MMTV integration site family, member 6	-
G09	Hs.72290	NM_004625	WNT7A	Wingless-type MMTV integration site family, member 7A	-
G10	Hs.512714	NM_058238	WNT7B	Wingless-type MMTV integration site family, member 7B	-
G11	Hs.591274	NM_058244	WNT8A	Wingless-type MMTV integration site family, member 8A	WNT8D
G12	Hs.149504	NM_003395	WNT9A	Wingless-type MMTV integration site family, member 9A	MGC138165/MGC141991/WNT14

## Sheet: Table S3
Supplementary Table S3 Average Ct
		AVG Ct		Standard Deviation
Position	Symbol	YST	GER	YST	GER
A01	AES	21.49	24.1	1.62621	1.64117
A02	APC	28.36	27.58	1.48617	1.61646
A03	AXIN1	24.88	25.15	1.50336	1.31394
A04	BCL9	26.82	26.64	2.17921	2.25407
A05	BTRC	26.79	24.07	1.59928	1.24864
A06	FZD5	20.25	22.75	1.26565	1.40685
A07	CCND1	26.84	28.94	2.14882	3.4551
A08	CCND2	24.59	20.38	2.40956	0.911501
A09	CCND3	25.76	25.17	1.80936	1.94031
A10	CSNK1A1	23.91	23.49	1.97689	1.70195
A11	CSNK1D	22.97	21.46	1.53741	1.25021
A12	CSNK1G1	28.89	28.27	0.968039	1.88988
B01	CSNK2A1	24.93	23.29	1.96312	1.26811
B02	CTBP1	22.02	23.38	1.02692	1.51802
B03	CTBP2	21.96	21	0.638612	1.35876
B04	CTNNB1	21.61	22.48	1.83657	1.64056
B05	CTNNBIP1	28.07	28.45	1.73456	2.11115
B06	CXXC4	24.51	32.92	1.07867	3.59689
B07	DAAM1	24.72	26.25	1.81425	2.71986
B08	DIXDC1	27.66	25.16	1.84703	2.06573
B09	DKK1	29.32	35	1.67095	0
B10	DVL1	25.1	23.53	0.949632	1.16384
B11	DVL2	27.62	26.33	1.09734	0.980068
B12	EP300	23.44	22.94	1.14923	2.0048
C01	FBXW11	27.34	25.65	2.07417	1.83608
C02	FBXW2	29.02	27.75	2.18361	2.04309
C03	FGF4	33.1	34.32	2.25721	1.18357
C04	FOSL1	31.74	27.48	2.19303	2.69318
C05	FOXN1	32.89	33.86	1.4812	1.96876
C06	FRAT1	27.55	26.37	1.32281	1.048
C07	FRZB	23.17	25.89	1.7136	2.00241
C08	FSHB	34.97	32.05	0.06	2.96557
C09	FZD1	24.63	24.52	1.2654	1.61203
C10	FZD2	28.03	31.63	1.96949	2.92903
C11	FZD3	29.78	26.81	2.02505	1.6808
C12	FZD4	25.87	29.82	1.70506	1.46548
D01	FZD6	29.4	29.68	1.82641	1.38338
D02	FZD7	21.06	28.01	0.945357	2.55736
D03	FZD8	23	24.05	1.10648	0.464363
D04	GSK3A	26.17	25.23	1.98807	1.23223
D05	GSK3B	23.55	22.81	1.0645	1.41954
D06	JUN	26.51	28.87	2.31144	3.4971
D07	KREMEN1	28.78	26.06	2.11691	1.25731
D08	LEF1	28.3	26.99	0.96341	2.35394
D09	LRP5	25.74	27.44	1.07683	1.69093
D10	LRP6	23.34	22.62	1.18097	0.870077
D11	MYC	30.52	29.92	2.47498	2.95737
D12	NKD1	29.51	27.63	1.81527	2.20502
E01	NLK	24.2	23.7	1.01846	1.62648
E02	PITX2	23.41	30.4	2.25924	4.31574
E03	PORCN	23.76	24.63	1.82542	1.2556
E04	PPP2CA	25.45	24.36	1.60656	1.4698
E05	PPP2R1A	21.37	20.03	1.73513	0.967281
E06	PYGO1	32.33	30.47	1.93091	1.92962
E07	RHOU	25.41	26.2	1.30011	1.15699
E08	SENP2	28.74	25.55	2.52562	1.62654
E09	SFRP1	21.63	31.05	1.91696	2.75026
E10	SFRP4	31.85	29.69	1.53541	5.0445
E11	FBXW4	23.32	23.95	0.77522	0.664254
E12	SLC9A3R1	21.47	23.57	1.93258	1.31196
F01	SOX17	26.33	26.57	2.81057	1.7065
F02	T	31.75	26.47	1.52601	3.15796
F03	TCF7	33.05	32.88	1.71407	1.85074
F04	TCF7L1	24.13	28.02	1.49872	2.69579
F05	TLE1	22.94	23.43	1.07825	1.87598
F06	TLE2	24.9	27.54	1.57614	2.40689
F07	WIF1	33.26	35	1.75692	0
F08	WISP1	28.33	28.03	2.06621	4.65493
F09	WNT1	33.81	32.21	2.39	0.387427
F10	WNT10A	30.94	29.92	1.57705	1.42264
F11	WNT11	23.99	26.88	2.01081	1.6683
F12	WNT16	28.73	29.84	0.811336	1.67878
G01	WNT2	33.7	25.92	1.51619	1.21887
G02	WNT2B	29.99	24.51	0.945075	0.890524
G03	WNT3	24.75	23.7	1.65846	2.12455
G04	WNT3A	35	33.14	0	1.96191
G05	WNT4	30.17	29.21	1.26096	2.77087
G06	WNT5A	27.71	28.52	1.87505	4.08711
G07	WNT5B	28.07	25.1	1.5624	1.04644
G08	WNT6	33.08	33.59	1.47745	1.32851
G09	WNT7A	34.47	30.18	1.055	2.2127
G10	WNT7B	34.07	31.56	1.87	2.0778
G11	WNT8A	34.57	31.07	0.855	3.47777
G12	WNT9A	33.01	28.93	1.83276	2.53279

## Sheet: Table S4
Supplementary Table S4 Average Delta(Ct)
		AVG Delta(Ct) (Ct(GOI) - Ave Ct(HKG))		Standard Deviation
Position	Symbol	YST	GER	YST	GER
A01	AES	0.578125	4.58333	0.737062	1.07117
A02	APC	7.44813	8.06333	0.840373	1.05932
A03	AXIN1	3.97562	5.63333	0.651221	0.735635
A04	BCL9	5.90813	7.12333	0.987181	1.67186
A05	BTRC	5.87812	4.55667	0.596596	0.701362
A06	FZD5	-0.656875	3.24	0.697126	0.863003
A07	CCND1	5.93562	9.42667	0.8902	2.87178
A08	CCND2	3.68562	0.87	2.09197	0.493736
A09	CCND3	4.85313	5.65667	0.594672	1.35943
A10	CSNK1A1	3.00563	3.97333	0.757236	1.13184
A11	CSNK1D	2.06562	1.94333	0.473134	0.679418
A12	CSNK1G1	7.97813	8.75333	1.38471	1.33438
B01	CSNK2A1	4.02062	3.77667	0.729747	0.702928
B02	CTBP1	1.11062	3.86667	0.352866	0.931321
B03	CTBP2	1.05062	1.48333	0.749754	0.809388
B04	CTNNB1	0.703125	2.97	0.626579	1.05751
B05	CTNNBIP1	7.15813	8.93333	0.704611	1.64899
B06	CXXC4	3.60312	13.41	0.968126	3.25359
B07	DAAM1	3.80812	6.73333	0.9948	2.13071
B08	DIXDC1	6.75312	5.64333	1.31197	1.5349
B09	DKK1	8.41563	15.4867	1.15484	0.589795
B10	DVL1	4.19313	4.01333	1.11745	0.598129
B11	DVL2	6.71563	6.81333	0.397122	0.479852
B12	EP300	2.53313	3.42333	0.434532	1.42384
C01	FBXW11	6.43313	6.13667	0.903411	1.2515
C02	FBXW2	8.11313	8.23333	1.37477	1.4777
C03	FGF4	12.1931	14.8033	1.2576	1.76794
C04	FOSL1	10.8331	7.96667	1.03196	2.22786
C05	FOXN1	11.9781	14.35	0.721556	1.65717
C06	FRAT1	6.64062	6.85667	0.712494	0.484312
C07	FRZB	2.25813	6.37333	0.938843	1.41519
C08	FSHB	14.0631	12.54	1.30656	2.76278
C09	FZD1	3.72562	5.00333	0.381102	1.03165
C10	FZD2	7.12063	12.12	1.15093	2.34106
C11	FZD3	8.87063	7.29667	0.925706	1.15672
C12	FZD4	4.96563	10.3033	0.83257	1.36739
D01	FZD6	8.49062	10.1633	1.1331	0.998778
D02	FZD7	0.148125	8.49667	0.518887	1.9845
D03	FZD8	2.08812	4.53333	0.399178	0.285321
D04	GSK3A	5.26562	5.71667	0.812654	0.642541
D05	GSK3B	2.64062	3.29667	0.633296	0.832922
D06	JUN	5.59812	9.36	0.98681	2.9573
D07	KREMEN1	7.87563	6.54333	1.30134	0.870407
D08	LEF1	7.39562	7.47333	1.54079	1.78214
D09	LRP5	4.83563	7.93	0.369399	1.13436
D10	LRP6	2.43063	3.11	0.551239	0.372525
D11	MYC	9.60812	10.41	1.19073	2.36902
D12	NKD1	8.60313	8.11667	1.02135	1.62136
E01	NLK	3.29312	4.18333	0.446376	1.05778
E02	PITX2	2.50062	10.8867	0.931458	3.7437
E03	PORCN	2.84813	5.12	0.585272	1.12273
E04	PPP2CA	4.54063	4.84667	1.11772	0.891857
E05	PPP2R1A	0.460625	0.513333	0.508213	0.435613
E06	PYGO1	11.4256	10.9533	0.631247	1.60008
E07	RHOU	4.49812	6.68333	1.56	0.73801
E08	SENP2	7.82812	6.03333	1.34558	1.13523
E09	SFRP1	0.723125	11.5367	0.954752	2.3877
E10	SFRP4	10.9456	10.18	2.39328	4.47691
E11	FBXW4	2.40813	4.43333	0.896545	0.376707
E12	SLC9A3R1	0.563125	4.05333	0.680246	0.745727
F01	SOX17	5.41812	7.06	1.86092	1.1379
F02	T	10.8381	6.95667	0.652796	2.88329
F03	TCF7	12.1456	13.37	0.790805	1.26128
F04	TCF7L1	3.22063	8.50667	0.713347	2.11173
F05	TLE1	2.03563	3.91667	0.292841	1.34919
F06	TLE2	3.99313	8.02667	0.237525	1.85583
F07	WIF1	12.3481	15.4867	2.8178	0.589795
F08	WISP1	7.42563	8.51667	2.04352	4.06702
F09	WNT1	12.8981	12.6967	2.29134	0.513136
F10	WNT10A	10.0281	10.4067	0.434503	0.932179
F11	WNT11	3.08562	7.37	0.796559	1.09205
F12	WNT16	7.82313	10.3267	1.37012	1.12641
G01	WNT2	12.7956	6.40333	1.58878	0.977527
G02	WNT2B	9.07812	5	0.989432	0.55792
G03	WNT3	3.84063	4.19	0.48325	1.62251
G04	WNT3A	14.0931	13.6267	1.34412	1.90376
G05	WNT4	9.25812	9.69667	0.607887	2.23457
G06	WNT5A	6.80312	9.01	1.07111	3.50295
G07	WNT5B	7.16563	5.58333	0.797761	1.3297
G08	WNT6	12.1731	14.08	1.34947	1.42479
G09	WNT7A	13.5656	10.6633	1.38503	1.70605
G10	WNT7B	13.1581	12.0433	2.41427	1.58139
G11	WNT8A	13.6656	11.5567	1.03334	2.88857
G12	WNT9A	12.1056	9.42	1.80817	1.95601

## Sheet: Table S5
Supplementary Table S5 2^(-Avg.(Delta(Ct))
		2^(-Avg.(Delta(Ct))
Position	Symbol	YST	GER
A01	AES	0.669834	0.041714
A02	APC	0.005727	0.003738
A03	AXIN1	0.063565	0.020146
A04	BCL9	0.016652	0.007172
A05	BTRC	0.017002	0.042492
A06	FZD5	1.57666	0.105843
A07	CCND1	0.016338	0.001453
A08	CCND2	0.077717	0.547147
A09	CCND3	0.034599	0.019823
A10	CSNK1A1	0.124514	0.063666
A11	CSNK1D	0.238883	0.260015
A12	CSNK1G1	0.003966	0.002317
B01	CSNK2A1	0.061613	0.072964
B02	CTBP1	0.463093	0.068552
B03	CTBP2	0.482759	0.357661
B04	CTNNB1	0.61424	0.127627
B05	CTNNBIP1	0.007001	0.002045
B06	CXXC4	0.082291	9.2e-05
B07	DAAM1	0.07139	0.009399
B08	DIXDC1	0.009271	0.020007
B09	DKK1	0.002928	2.2e-05
B10	DVL1	0.054669	0.061925
B11	DVL2	0.009515	0.008892
B12	EP300	0.172764	0.093212
C01	FBXW11	0.011573	0.014213
C02	FBXW2	0.003612	0.003323
C03	FGF4	0.000214	3.5e-05
C04	FOSL1	0.000548	0.003998
C05	FOXN1	0.000248	4.8e-05
C06	FRAT1	0.010022	0.008629
C07	FRZB	0.209043	0.012062
C08	FSHB	5.8e-05	0.000168
C09	FZD1	0.075592	0.031178
C10	FZD2	0.007186	0.000225
C11	FZD3	0.002136	0.00636
C12	FZD4	0.032004	0.000791
D01	FZD6	0.00278	0.000872
D02	FZD7	0.902423	0.002769
D03	FZD8	0.235186	0.043185
D04	GSK3A	0.025995	0.019016
D05	GSK3B	0.160359	0.101766
D06	JUN	0.020644	0.001522
D07	KREMEN1	0.004258	0.010722
D08	LEF1	0.005939	0.005627
D09	LRP5	0.035021	0.0041
D10	LRP6	0.185485	0.115824
D11	MYC	0.001281	0.000735
D12	NKD1	0.002572	0.003603
E01	NLK	0.102017	0.055042
E02	PITX2	0.1767	0.000528
E03	PORCN	0.138877	0.028756
E04	PPP2CA	0.042967	0.034754
E05	PPP2R1A	0.726671	0.700602
E06	PYGO1	0.000364	0.000504
E07	RHOU	0.044252	0.00973
E08	SENP2	0.0044	0.015268
E09	SFRP1	0.605784	0.000337
E10	SFRP4	0.000507	0.000862
E11	FBXW4	0.188401	0.046284
E12	SLC9A3R1	0.676834	0.060232
F01	SOX17	0.023387	0.007494
F02	T	0.000546	0.008051
F03	TCF7	0.000221	9.4e-05
F04	TCF7L1	0.107274	0.002749
F05	TLE1	0.243902	0.066216
F06	TLE2	0.062799	0.003835
F07	WIF1	0.000192	2.2e-05
F08	WISP1	0.005817	0.00273
F09	WNT1	0.000131	0.000151
F10	WNT10A	0.000958	0.000737
F11	WNT11	0.117797	0.006045
F12	WNT16	0.004416	0.000779
G01	WNT2	0.000141	0.011814
G02	WNT2B	0.00185	0.03125
G03	WNT3	0.0698	0.054788
G04	WNT3A	5.7e-05	7.9e-05
G05	WNT4	0.001633	0.001205
G06	WNT5A	0.008955	0.00194
G07	WNT5B	0.006965	0.020857
G08	WNT6	0.000217	5.8e-05
G09	WNT7A	8.2e-05	0.000617
G10	WNT7B	0.000109	0.000237
G11	WNT8A	7.7e-05	0.000332
G12	WNT9A	0.000227	0.00146

## Sheet: Table S6
Supplementary Table S6 Fold Change
		Fold Change (comparing to GER)
		YST
Position	Symbol	Fold Change	95% CI
A01	AES	16.0579	( 0.35, 31.76 )
A02	APC	1.5318	( 0.00001, 3.08 )
A03	AXIN1	3.1551	( 0.86, 5.45 )
A04	BCL9	2.3217	( 0.00001, 5.74 )
A05	BTRC	0.4001	( 0.13, 0.67 )
A06	FZD5	14.8962	( 2.59, 27.20 )
A07	CCND1	11.2437	( 0.00001, 37.47 )
A08	CCND2	0.142	( 0.00001, 0.35 )
A09	CCND3	1.7454	( 0.00001, 3.74 )
A10	CSNK1A1	1.9557	( 0.00001, 3.96 )
A11	CSNK1D	0.9187	( 0.35, 1.49 )
A12	CSNK1G1	1.7114	( 0.00001, 4.12 )
B01	CSNK2A1	0.8444	( 0.22, 1.47 )
B02	CTBP1	6.7554	( 1.56, 11.95 )
B03	CTBP2	1.3498	( 0.25, 2.45 )
B04	CTNNB1	4.8128	( 0.33, 9.30 )
B05	CTNNBIP1	3.4229	( 0.00001, 8.14 )
B06	CXXC4	895.702	( 0.00001, 3256.22 )
B07	DAAM1	7.5958	( 0.00001, 21.29 )
B08	DIXDC1	0.4634	( 0.00001, 1.16 )
B09	DKK1	134.461	( 12.01, 256.92 )
B10	DVL1	0.8828	( 0.10, 1.67 )
B11	DVL2	1.0701	( 0.57, 1.57 )
B12	EP300	1.8534	( 0.00001, 3.99 )
C01	FBXW11	0.8142	( 0.00001, 1.76 )
C02	FBXW2	1.0869	( 0.00001, 2.70 )
C03	FGF4	6.1059	( 0.00001, 16.05 )
C04	FOSL1	0.1371	( 0.00001, 0.40 )
C05	FOXN1	5.1761	( 0.00001, 12.37 )
C06	FRAT1	1.1615	( 0.45, 1.88 )
C07	FRZB	17.3301	( 0.00001, 39.52 )
C08	FSHB	0.3479	( 0.00001, 1.16 )
C09	FZD1	2.4245	( 0.36, 4.48 )
C10	FZD2	31.9861	( 0.00001, 95.82 )
C11	FZD3	0.3359	( 0.00001, 0.71 )
C12	FZD4	40.4399	( 0.00001, 89.47 )
D01	FZD6	3.1881	( 0.00001, 6.69 )
D02	FZD7	325.958	( 0.00001, 846.18 )
D03	FZD8	5.446	( 3.53, 7.36 )
D04	GSK3A	1.367	( 0.35, 2.39 )
D05	GSK3B	1.5758	( 0.34, 2.81 )
D06	JUN	13.5655	( 0.00001, 46.32 )
D07	KREMEN1	0.3971	( 0.00001, 0.84 )
D08	LEF1	1.0553	( 0.00001, 2.90 )
D09	LRP5	8.5408	( 0.65, 16.44 )
D10	LRP6	1.6014	( 0.84, 2.36 )
D11	MYC	1.7434	( 0.00001, 5.28 )
D12	NKD1	0.7138	( 0.00001, 1.75 )
E01	NLK	1.8534	( 0.22, 3.49 )
E02	PITX2	334.542	( 0.00001, 1339.45 )
E03	PORCN	4.8295	( 0.16, 9.50 )
E04	PPP2CA	1.2363	( 0.00001, 2.51 )
E05	PPP2R1A	1.0372	( 0.53, 1.54 )
E06	PYGO1	0.7208	( 0.00001, 1.68 )
E07	RHOU	4.5479	( 0.00001, 10.04 )
E08	SENP2	0.2882	( 0.00001, 0.66 )
E09	SFRP1	1799.7	( 0.00001, 5366.63 )
E10	SFRP4	0.5882	( 0.00001, 2.86 )
E11	FBXW4	4.0705	( 1.32, 6.83 )
E12	SLC9A3R1	11.2372	( 2.86, 19.61 )
F01	SOX17	3.1207	( 0.00001, 7.95 )
F02	T	0.0679	( 0.00001, 0.22 )
F03	TCF7	2.3365	( 0.00001, 4.97 )
F04	TCF7L1	39.0173	( 0.00001, 106.35 )
F05	TLE1	3.6834	( 0.00001, 7.65 )
F06	TLE2	16.3763	( 0.00001, 40.36 )
F07	WIF1	8.8063	( 0.00001, 26.15 )
F08	WISP1	2.1303	( 0.00001, 9.54 )
F09	WNT1	0.8697	( 0.00001, 2.27 )
F10	WNT10A	1.3	( 0.27, 2.33 )
F11	WNT11	19.4861	( 0.00001, 39.23 )
F12	WNT16	5.6708	( 0.00001, 12.95 )
G01	WNT2	0.0119	( 0.00001, 0.03 )
G02	WNT2B	0.0592	( 0.01, 0.11 )
G03	WNT3	1.274	( 0.00001, 2.95 )
G04	WNT3A	0.7237	( 0.00001, 1.99 )
G05	WNT4	1.3552	( 0.00001, 3.80 )
G06	WNT5A	4.6167	( 0.00001, 17.74 )
G07	WNT5B	0.334	( 0.00001, 0.73 )
G08	WNT6	3.75	( 0.00001, 9.17 )
G09	WNT7A	0.1338	( 0.00001, 0.35 )
G10	WNT7B	0.4618	( 0.00001, 1.41 )
G11	WNT8A	0.2318	( 0.00001, 0.78 )
G12	WNT9A	0.1554	( 0.00001, 0.46 )
Fold Change & Fold Regulation:
Fold-Change (2^(- Delta Delta Ct)) is the normalized gene expression (2^(- Delta Ct)) in the YST divided by the normalized gene expression (2^(- Delta Ct)) in GER.
Fold-change values less than one indicate a negative or down-regulation, and the fold-regulation is the negative inverse of the fold-change.
Fold-change and fold-regulation values greater than 2 are indicated in red; fold-change values less than 0.5 and fold-regulation values less than -2 are indicated in blue.

## Sheet: Table S7
Supplementary Table S7 p-value
Position	Symbol	p-value
A01	AES	0.018832
A02	APC	0.493281
A03	AXIN1	0.073241
A04	BCL9	0.278733
A05	BTRC	0.068958
A06	FZD5	0.018447
A07	CCND1	0.072272
A08	CCND2	0.018176
A09	CCND3	0.380801
A10	CSNK1A1	0.189812
A11	CSNK1D	0.704058
A12	CSNK1G1	0.413794
B01	CSNK2A1	0.648327
B02	CTBP1	0.002182
B03	CTBP2	0.529955
B04	CTNNB1	0.02927
B05	CTNNBIP1	0.196005
B06	CXXC4	0.01964
B07	DAAM1	0.155656
B08	DIXDC1	0.342593
B09	DKK1	0.133611
B10	DVL1	0.981874
B11	DVL2	0.817461
B12	EP300	0.360064
C01	FBXW11	0.547818
C02	FBXW2	0.855716
C03	FGF4	0.129696
C04	FOSL1	0.22961
C05	FOXN1	0.065048
C06	FRAT1	0.568327
C07	FRZB	0.073048
C08	FSHB	0.289372
C09	FZD1	0.046226
C10	FZD2	0.060457
C11	FZD3	0.169315
C12	FZD4	0.030007
D01	FZD6	0.261314
D02	FZD7	0.007542
D03	FZD8	0.002773
D04	GSK3A	0.39682
D05	GSK3B	0.25077
D06	JUN	0.093281
D07	KREMEN1	0.275346
D08	LEF1	0.931604
D09	LRP5	0.002391
D10	LRP6	0.112521
D11	MYC	0.748762
D12	NKD1	0.435732
E01	NLK	0.214111
E02	PITX2	0.032027
E03	PORCN	0.031628
E04	PPP2CA	0.604204
E05	PPP2R1A	0.851054
E06	PYGO1	0.404928
E07	RHOU	0.244065
E08	SENP2	0.171982
E09	SFRP1	0.054808
E10	SFRP4	0.323583
E11	FBXW4	0.088172
E12	SLC9A3R1	0.010478
F01	SOX17	0.246274
F02	T	0.242768
F03	TCF7	0.243167
F04	TCF7L1	0.008248
F05	TLE1	0.027217
F06	TLE2	0.000431
F07	WIF1	0.368648
F08	WISP1	0.795148
F09	WNT1	0.577232
F10	WNT10A	0.705564
F11	WNT11	0.039094
F12	WNT16	0.077081
G01	WNT2	0.024303
G02	WNT2B	0.004303
G03	WNT3	0.820512
G04	WNT3A	0.57622
G05	WNT4	0.662535
G06	WNT5A	0.478434
G07	WNT5B	0.115101
G08	WNT6	0.280442
G09	WNT7A	0.172499
G10	WNT7B	0.819354
G11	WNT8A	0.137135
G12	WNT9A	0.148592

## Sheet: Table S8
Supplementary Table 8 Fold-Regulation
		Up-Down Regulation (comparing to GER)
		YST
Position	Symbol	Fold Regulation
A01	AES	16.0579
A02	APC	1.5318
A03	AXIN1	3.1551
A04	BCL9	2.3217
A05	BTRC	-2.4992
A06	FZD5	14.8962
A07	CCND1	11.2437
A08	CCND2	-7.0402
A09	CCND3	1.7454
A10	CSNK1A1	1.9557
A11	CSNK1D	-1.0885
A12	CSNK1G1	1.7114
B01	CSNK2A1	-1.1842
B02	CTBP1	6.7554
B03	CTBP2	1.3498
B04	CTNNB1	4.8128
B05	CTNNBIP1	3.4229
B06	CXXC4	895.702
B07	DAAM1	7.5958
B08	DIXDC1	-2.1581
B09	DKK1	134.461
B10	DVL1	-1.1327
B11	DVL2	1.0701
B12	EP300	1.8534
C01	FBXW11	-1.2281
C02	FBXW2	1.0869
C03	FGF4	6.1059
C04	FOSL1	-7.2927
C05	FOXN1	5.1761
C06	FRAT1	1.1615
C07	FRZB	17.3301
C08	FSHB	-2.8741
C09	FZD1	2.4245
C10	FZD2	31.9861
C11	FZD3	-2.9772
C12	FZD4	40.4399
D01	FZD6	3.1881
D02	FZD7	325.958
D03	FZD8	5.446
D04	GSK3A	1.367
D05	GSK3B	1.5758
D06	JUN	13.5655
D07	KREMEN1	-2.518
D08	LEF1	1.0553
D09	LRP5	8.5408
D10	LRP6	1.6014
D11	MYC	1.7434
D12	NKD1	-1.401
E01	NLK	1.8534
E02	PITX2	334.542
E03	PORCN	4.8295
E04	PPP2CA	1.2363
E05	PPP2R1A	1.0372
E06	PYGO1	-1.3873
E07	RHOU	4.5479
E08	SENP2	-3.4697
E09	SFRP1	1799.7
E10	SFRP4	-1.7001
E11	FBXW4	4.0705
E12	SLC9A3R1	11.2372
F01	SOX17	3.1207
F02	T	-14.7379
F03	TCF7	2.3365
F04	TCF7L1	39.0173
F05	TLE1	3.6834
F06	TLE2	16.3763
F07	WIF1	8.8063
F08	WISP1	2.1303
F09	WNT1	-1.1499
F10	WNT10A	1.3
F11	WNT11	19.4861
F12	WNT16	5.6708
G01	WNT2	-83.9985
G02	WNT2B	-16.8903
G03	WNT3	1.274
G04	WNT3A	-1.3817
G05	WNT4	1.3552
G06	WNT5A	4.6167
G07	WNT5B	-2.9945
G08	WNT6	3.75
G09	WNT7A	-7.4761
G10	WNT7B	-2.1656
G11	WNT8A	-4.3138
G12	WNT9A	-6.4336
Fold Change & Fold Regulation:
Fold-Change (2^(- Delta Delta Ct)) is the normalized gene expression (2^(- Delta Ct)) in the YST divided by the normalized gene expression (2^(- Delta Ct)) in GER.
Fold-change values less than one indicate a negative or down-regulation, and the fold-regulation is the negative inverse of the fold-change.
Fold-change and fold-regulation values greater than 2 are indicated in red; fold-change values less than 0.5 and fold-regulation values less than -2 are indicated in blue.

## Sheet: Table S9
Supplementary Table 9. Expressiona of SOX2 and DNMT3B by tumor histology
	Dysgerminoma	Teratoma-I	Teratoma-M	YST	p-value
	Mean (SD)	Mean (SD)	Mean (SD)	Mean (SD)
SOX2	0.0003 (0.0003)	0.27 (0.16)	0.25 (0.36)	0.03 (0.04)	0.18
DNMT3B	0.02 (0.02)	0.02 (0.01)	0.004 (0.004)	0.10 (0.05)	<0.0001
aExpression values represent the average 2(-ΔCt) for the histologic subtype
